# Supplementary material for: Lactobacillus maintains healthy gut mucosa by producing L-Ornithine
Source: Commun Biol. 2019 May 8;2:171. doi: 10.1038/s42003-019-0424-4 (PMC6506532; doi:10.1038/s42003-019-0424-4)
Supplement: Supplementary file 3 — Supplementary Data 1 [file 42003_2019_424_MOESM3_ESM.xlsx]

## Sheet: Fig1
Figure1
	b			c							d
		MUC2		Goblet cells per VCU								CLCA3			RETNLB			TFF2
	WT	1		WT			REG3A				WT	1.2		WT	1.15		WT	1.09
		0.8943		9	11	12	11	16	10			0.8			0.85			0.91
				16	12	8	15	14	16		REG3A	8		REG3A	4.3319		REG3A	4.3319
	REG3A	8		11	13	16	10	14	12			6			3.7			4.8
		9		11	8	8	15	10	13
				15	11	7	21	16	10
				13	12	7	14	8	12
				15	7	9	13	17	11
				19	9	10	15	9	11
				10	10	7	21	15	18
				15	9	6	15	15	22
				14	15	8	10	12	12
				14	15	7	14	8	15
				10	17	8	15	15	15
				11	9	9	19	13	17
				10	8	5	19	16	16
				12	12	10	12	14	9
				6	10	8	12	14	20
				18	6	7	19	10	13
				15	9	6	20	15	15
				10	9	8	10	9	18
				6	6	6	12	9	16
				3	16	7	14	13	10
				13	12	8	10	10	13
				13	9	9	14	14	16
				14	8	10	9	13	14
				13	13	12	11	10	16
				13	11	10	12	15	15
				11	19	8	12	21	11
				11	13	9	15	12	14
				12	12	10	18	14	12
				9	12	6	14	15	13
				14	12	12	14	9	15
				9	14	11	16	16	13
				11	14	8	25	15	22
				14	12	9	16	16	18
				11	14	11	14	14	19
				10	15	11	14	10	23
				15	14	9	17	16	19
				13	4	8	12	18	20
						15	17	18	23
						11			24
									21
	e										f						g			h
		Ki67 cells /VCU				CDKN1A			CDKN2D		Crypt height(μm)			TA height(μm)			Mucus thickness (µM)			MUC2
		WT	REG3A		WT	1.02		WT	1.01		WT	REG3A		WT	REG3A		WT	REG3A		WT	REG3A
		12.1	17.7			0.98			0.99		70	122		54	94		25	54		1	4.75683
		12.4	20.7		REG3A	0.7		REG3A	0.7		87	101		50	91		30	55		0.8943	4.242
		13.2	22.1			0.76			0.8		76	121		47	78		23	61
		16.6	23.6								77	132		60	70		33	59
		12.5	22.5								74	123		55	89		27	63
		12.7	23.4								93	102		58	86		26	56
	i										l			m						n			o			p
	Ki67 cells /VCU				CDKN1A			CDKN2D			Gut length (cm)			TNFa		IL6		IL1Β		Histology score			LPS (ng/ml			Bacterium colons
	WT	REG3A		WT	1.12			1.03			WT	REG3A		WT	REG3A	WT	REG3A	WT	REG3A	WT	REG3A		WT	REG3A		/ spleen
	13.1	22.5			0.99			1			5.7	6.6		1.04	0.5	1.1	0.4	1.08	0.57	7	1.8		4.3	0.68		WT	REG3A
	14.8	20.7		REG3A	0.54			0.49			5.6	6.6		0.96	0.34	0.9	0.287175	0.92	0.34	4.8	2.3		3.8	2.11		36	23
	15.8	22			0.6			0.58			5.1	6.7								4.8	1.8		5	1.6		42	21
	12.4	25.6									5.3	6.8								5	1.2		3.17	1.78		33	8
	16.5	24.4									5.2	6.5								5.1	1.4		5.17	1.25		60	12
	17.5	20.2									5.5	6.4								5.3	2.4		6.33	1.2		45	6
																				5.8	2.3					55	18
k
Body weight(g)
Days	WT							REG3A
0	22.53	21.47	20.62	21.82	21.3	21.82	22.18	22.62	22.67	21.3	21.03	22.48	21.42	22.18
1	21.91	21.97	20.47	20.99	21.98	21.08	22.5	22.09	22.41	21.49	20.9	22.15	21.45	22.46
2	22.02	21.52	20.53	21.06	21.52	20.64	22.04	22.16	22.51	21.36	21.09	22.25	20.53	22.33
3	21.46	19.6	18.72	19.19	18.8	18.8	21.07	21.86	22.33	21.08	20.82	22.06	19.37	22.04
4	20.98	18.03	17.22	17.65	17.3	17.3	20.46	21.42	22.11	20.65	20.4	21.84	19.15	21.6
5	18.05	17.1	16.27	16.69	17.1	16.42	19.52	20.98	21.77	20.23	19.98	21.51	18.83	21.16
6	16.85	16.73	15.05	15.43	15.89	15.05	18.09	19.65	20.87	18.96	18.72	20.63	18.07	20.32
7	15.98	15.63	14.18	14.55	14.18	15.87	17.82	18.33	20.2	17.68	16.46	18.96	18.32	19.08
8	14.82	14.34	12.77	13.1	14.07	15.01	16.82	18.01	19.98	16.16	17.25	18.74	18.11	18.37
9	12.95	14.16	13.34	13.51	15.42	14.31	16.11	17.89	20.87	17.25	16.04	19.63	18.85	17.79
10	13.27	15.15	14.31	15.12	16.87	15.07	16.73	18.77	20.32	18.1	17.88	21.07	20.4	18.11
11	14.87	16.94	15.19	16.72	17.13	16.78	17.02	18.99	21.09	18.31	18.08	20.85	20.79	19.93
12	15.42	16.71	16.03	16.39	18.71	16.33	17.81	19.43	21.54	18.74	18.51	20.29	20.61	20.34
DAI
Days	WT							REG3A
0	0	0	0	0	0	0	0	0	0	0	0	0	0	0
1	0	0	0	0	0	0	0	0	0	0	0	0	0	0
2	0.666667	0.333333	0.666667	0.666667	0.666667	0.666667	1	1	0.333333	0.333333	0.333333	0	0.666667	1
3	1.33333	1.33333	1.66667	1.66667	2	1.33333	2.33333	1.33333	1	1	0.666667	1	1	1
4	2	2	2.66667	2	2.66667	2.66667	3	1.66667	1.66667	1	1.33333	2	2	2
5	3	3.33333	3.33333	3.33333	2	3.33333	4	2.66667	2	2.66667	2	2	1	2.66667
6	3	3.33333	4	3.66667	3.66667	3	4	2.66667	2.66667	2.66667	2.66667	2.66667	3	2.66667
7	3.33333	3.33333	3.33333	4	4	4	3.66667	3.33333	2	2.66667	3	3.33333	2	2.66667
8	2.66667	3.66667	3.33333	4	3.66667	3.66667	3.66667	2.33333	2.66667	2.66667	3.33333	3	3	2.66667
9	2.66667	3.66667	3.66667	4	3.66667	3.33333	3	3	2.66667	2	2.66667	3.33333	2	2.66667
10	2.66667	3	3.66667	3	3	3.66667	2.66667	2.66667	2.33333	2.66667	2.66667	2	2	2
11	2.66667	2.66667	2	3	3	3.66667	3	2.66667	1.33333	2	2	2	2	2
12	2.66667	2	2.66667	2.66667	2	3	3	2	1	2	2.33333	2	2	2
j
Survival	Days	WT	REG3A
	6	1
	7	1
	8	1
	8	1
	9	1
	9	1
	5	1
	12	0
	12	0
	12	0
	6		1
	12		0
	12		0
	12		0
	12		0
	12		0
	12		0
	12		0
	12		0
	12		0

## Sheet: Fig2
Figure2
a
	CD4-IL22+cells(%）		CD4+IL22+cell(%				CD4+IL17+cells(%）
WT	REG3A		WT	REG3A		WT	REG3A
11.4	18.05		2.09	2.7		1.5	2.38
10.45	19		2.1	2.9		2.7	2.5
9.5	19.95		2.2	2.6		2.2	3
11.4	17.1		2	2.5		1.56	2
8.55	15.2		1.9	2.2		2.1	2.1
7.6	17.1		2.1	2.6		1.9	2.1
b
RORγt+IL22+cells (%)			RORγt+IL22+NKp46-CD4-cells (%)
WT-SI	REG3A-SI			WT-SI	REG3A-SI
10.89	21.78			4.9	12.74
11.88	22.77			3.92	10.7
10.89	21.78			5.88	9.72
9.9	20.79			4.9	11.76
11.88	23.76			4.41	8.78
12.87	19.8			7.12	9.76
c
RORγt+IL22+cells (%)			RORγt+IL22+NKp46-CD4-cells (%)
WT-COLON	REG3A-COLON			WT-COLON	REG3A-COLON
3.62	9.22			0.6	1.05
2.15	6.12			0.5	1.16
3.16	8.64			0.56	1.21
4.3	7.21			0.4	0.93
3	7.39			0.5	1.15
				0.39	1.4
d								e
RORγt+IL22+cells (%)			RORγt+IL22+NKp46-CD4-cells (%)					il22			il22			il22					il22
NC-AD	REG3A-AD		NC-AD	REG3A-AD				WT	REG3A		WT	REG3A		NC/ad		Reg3a/ad			NC/ad		Reg3a/ad
9.1	15.52		3.5	7.14				1	9		1	9		1		14			1		9
11.65	14.55		3.7	6.72				1	11		1	11		1		11			1		7
12.21	16.49		3.8	8.29
g
Mucin thickness(µm)			Mucin thickness(µM)
WT/ALSO	WT/IL22AB		REG3A/ISO	REG3A/IL22AB
28	20		71	10.33
27.25	18		67	13
25.94	13		64	16
26.58	20.65		56	26.94
26.95	13.29		61	21.93
26	21		63	23

## Sheet: Fig3
Figure3
	c
	Lactobacilli-fold change			L. NK2-fold change			L. Johnsoni-fold change				L. Reuteri-fold change
	WT	REG3A		WT	REG3A		WT	REG3A			WT	REG3A
	1	4.55634		1	12.0674		1	2.21691			1	1.25944
	1	4.38924		1	11.1592		1	2.13132			1	1.15392
	1	4.41903		1	8.49147		1	0.799922			1	0.978161
	1	3.66693		1	15.6669		1	0.986843			1	1.36836
	1	4.16012		1	9.51444		1	1.19555			1	1.62543
	1	3.65092		1	11.6509		1	1.11073			1	0.662029
	d
	Log10 16s rRNA			Log10 16s rRNA			Log10 16s rRNA			Log10 16s rRNA
	copies/g feces			copies/g feces			copies/g feces			copies/g feces
	Lactobacilli			L.NK2			L. Johnsoni			L. Reuteri
	WT	REG3A		WT	REG3A		WT	REG3A		WT	REG3A
	6.7	6.8		3.72847	5.7		5.6	5.4		4.1	4.8
	6.4	7.19708		3.71897	6.5		5.8	5.7		4.3	4
	5.6	7.1		3.69997	6		5.2	6.5		4.7	5
	6.3	6.18178		2.74747	5.6		5.9	5.9		5	4.6
	5.1	7.00227		3.19587	5.2		5.7	6.3		4.6	4.5
				4.22057	6
	e
	L. NK2 positive clones				L. NK2 positive clones
	in feces (%)				in Colon tissues (%)
	WT	REG3A			WT	REG3A
	6	35			1	28
	6	28			2	31
	5	36			3	34
	5	25			5	31
	7	33			3	28
	9	33			2	26
	f
	RORγt+IL22+cells (%)			SI		RORγt+IL22+NKp46-CD4-cells (%)				SI
	GF	GF/NK2	GF/NK1	SPF		GF	GF/NK2	GF/NK1	SPF
	2.2	8	4	11		1.5	5.7	3.3	5
	2.1	7.7	4.1	12		2.1	5.6	3.1	4
	2.3	6.9	3.7	11		1.6	5.4	2.9	6
	2.7	5.1	5.2	10		1.4	6.1	3.4	5
	3.1	6.8	3.9	12		2.3	4.3	2.3	4.5
	g
	RORγt+IL22+cells (%)			COLON		RORγt+IL22+NKp46-CD4-cells (%)				COLON
	GF	GF/NK2	GF/NK1	SPF		GF	GF/NK2	GF/NK1	SPF
	0.32	0.98	0.57	3.6		0.19	0.62	0.3	0.6
	0.3	0.87	0.58	2.9		0.21	0.77	0.33	0.5
	0.27	0.89	0.47	3.1		0.23	0.89	0.37	0.56
	0.34	1.2	0.52	3.4		0.18	0.56	0.2	0.4
	0.26	0.88	0.69	3.8		0.19	0.63	0.23	0.5
	h					i
	Log 10 Lac 16s
	copies/g ileum tissus					Mucus thickness (µM
	GF	GF/NK2	GF/NK1	SPF		GF	GF/NK2	GF/NK1	SPF
	0	4.7	4.9	3.1		17	59.73	26	26
	0	5.3	5.3	3.2		21	43.3	25	28
	0	5.1	5.1	2.4		18.62	58.78	27	27
	0	4.7	4.8	3.2		15	50.49	25	25
	0	5	4.7	2.7		14	49.31	31	31
	j				k				l							m
	RORγt+IL22+cells (%) si				RORγt+IL22+cells (%) colon				MUC2			Mucus thickness (µM				Ki67 cells /VCU si			Ki67 cells /VCU colon
	WT	REG3A			WT	REG3A			WT	REG3A		WT	REG3A			WT	REG3A		WT	REG3A
	3.9	4.1			1.28	1.4			1	0.9		21	23			3	6		4	5
	3.8	3.9			1.43	1.3			1	1.1		18	17			4	5		5	6
	4.1	4.3			1.4	1.36						23	26			5	4		7	3

## Sheet: Fig4
Figure4
	c						d
	IDO1						Ido1expression
	GF	GF/L.NK.1	GF/L.NK.2	SPF			(fluorescence intensity
	1.1487	1.26576	8.11168	8.51496			GF	GF/L.NK2	GF/L.NK1I	SPF
	0.933033	1.75321	1.72907	3.4822			6.318	174.524	127.055	138.519
	0.675955	2.9897	2.49666	4.46915			4.678	174.359	150.196	147.964
	1.1487	3.09513	2.54912	5.6962			5.017	133.681	100.116	144.452
	0.933033	3	4.78991	2.05623			7.268	164.64	105.719	137.877
	0.675955		2.32947	7.56846			6.584	130.068	130.587	146.785
			3.43426	6.77396			5.367	157.542	127.956	150.003
				4.59479
	e
	L-Kyn （μg/g) protein-si						L-Kyn （μg/g) protein-colon
	GF	GF/L.NK2	GF/L.NK1	SPF			GF	GF/L.NK2	GF/L.NK1	SPF
	0.67	1.4	0.89	2.1			0.35	0.67	0.4	1.1
	0.54	1.2	0.78	1.8			0.3	0.9	0.36	1.2
	0.48	1.1	0.58	1.9			0.28	0.83	0.34	1.3
	0.69	1.5	0.8	1.5			0.39	0.67	0.45	1.2
	0.74	1.3	1	2.1			0.34	0.72	0.5	1.6
	0.5	1.1		1.8			0.26	0.56	0.34	1.1
	f							g
	L-Kyn （μg/g) protein-si			L-Kyn （μg/g) protein-colon				IDO1
	WT	REG3a		WT	REG3a			WT	REG3A		WT	REG3A
	0.67	1.4		0.32	1.2			1	3		1	3
	0.54	1.2		0.33	1.1			1	6		1	2.585
	0.48	1.3		0.54	1.36			1	2.63989		1	2.63989
	0.69	1.5		0.39	1.34			1	6		1	2
	0.74	1.6		0.44	0.97			1	4		1	1
	0.5	1.1		0.43	1.3			1	2.9897		1	2.9897
	j									k
	RORγt+IL22+cells (%) si				RORγt+IL22+NKp46-CD4-cells (%) si					RORγt+IL22+cells (%) colon				RORγt+IL22+NKp46-CD4-cells (%) colon
	WT	WT/Kyn			WT	WT/Kyn				WT	WT/Kyn			WT	WT/Kyn
	14.2	24.2			7.12	14.5				1.96	3.12			0.8	1.4
	12.5	22.5			6.74	11.7				1.86	2.89			0.33	1.7
	18.9	28.1			7.86	16.3				1.52	2.71			0.6	1.6
	13.3	22.8			8.12	12.7				1.18	2.46			0.5	1.1
														0.7	1.5

## Sheet: Fig5
Figure5
	a
	Ido1expression					b					c						d
	(fluorescence intensity)					μg/g gut tissue(L-Kyn)					SI RORγt+IL22+cells (%)						Colon RORγt+IL22+cells (%)
	WT	WT/L-Orn	REG3A	REG3A/DFMO		WT	WT/L-Orn	REG3A	REG3A/DFMO		WT	WT/L-Orn	REG3A	REG3A/DFMO			WT	WT/L-Orn	REG3A	REG3A/DFMO
	142.455	184.817	180.725	138.595		1.40183	2.62813	3.02477	0.732285		11.06	19.8	19.6	15.1			2.15	3.86	5.23	2.32
	139.439	191.156	187.98	155.944		1.78238	2.16719	1.88495	0.805993		8.17	25.9	21	14.9			1.72	4.55	5.93	2.83
	148.995	156.295	166.462	145.545		1.5416	2.58667	2.16302	1.12872		10.56	24.9	22.1	11.4			2.1	4.79	5.11	3.31
	139.512	153.82	171.726	143.727		1.37569	1.88768	1.94235	1.66961		12	23.8	19.6	16.2			2.3	4.8	5.3	2.3
	147.845	170.405	164.508	140.619		1.23895	1.74137	1.80741	0.829166		13	27.7	16.9	11.9			1.9	4.3	5.7	2.5
	144.597	160.406	178.663	148.097		0.94212	2.89562	2.49914	1.4673
	e								f
	SI RORγt+IL22+cells (%)			colon RORγt+IL22+cells (%)					il22
	IDO-/-	IDO-1-/-/L-Orn		IDO KO	IDO KO/L-Orn				WT		WT/L-Orn		REG3A		REG3A/DFMO
	14.9	16.6		2.31	2.91				1		6		4.7		2
	15.5	14.4		2.62	1.71				1		5		5		3
	13.3	15.8		1.4	2.41
	g					h
	Ki67 cells /VCU					Mucin thickness(µM)
	WT	WT/L-Orn	REG3A	REG3A/DFMO		WT	WT/L-Orn	REG3A	REG3A/DFMO
	12.1	14.3	17.7	14.6		26	47	56	32
	12.4	15.6	20.7	13.4		23	43	46	31
	11	18	22.1	14.4		31	54	61	28
	12.5	13.7	23.6	15.4		32	48	57	29
	12.7	17	22.5	14		31	46	58	31
			23.4

## Sheet: Fig6
Figure6
c																																	d
Body weight（g）	Vehicle							L-Orn									DAI	Vehicle							L-Orn								Colon length (cm)
Days																	Days																	Vehicle	L-Orn
0	25.2	24.7	23.5	24.1	24.7	23.7	25.3	25.1	25.5	24.2	23.9	25.2	24.4	25.3			0	0	0	0	0	0	0	0	0	0	0	0	0	0	0			5.3	7.7
1	25.45	24.45	23.74	24.34	24.45	23.46	25.05	25.35	25.56	24.44	24.14	25.26	24.46	25.55			1	0	0	0	0	0	0	0	0	0	0	0	0	0	0			5.6	6.3
2	25.5	24.53	23.78	24.39	24.53	23.53	25.12	24.85	25.76	23.96	23.66	25.45	24.64	25.05			2	0.3	0.5	0.3	0.4	0.3	0.4	0.5	0.3	0.4	0.3	0.4	0.3	0.3	0.4			5.1	7.1
3	24.44	24.45	22.8	23.38	24.45	23.46	25.05	25.1	25.47	24.2	23.9	25.17	24.38	25.3			3	0.6	0.8	0.6	0.7	0.6	0.7	0.8	0.4	0.6	0.4	0.6	0.4	0.6	0.7			6.4	7.3
4	22.93	23.47	21.39	21.93	23.47	22.52	24.04	24.85	25.22	23.96	23.66	24.92	24.13	25.18			4	0.9	1.1	0.9	1	0.9	1	1.1	1	0.7	1	1	1	1	0.8			5.2	6.8
5	22.68	22.97	21.15	21.69	22.97	22.04	23.53	23.59	24.74	22.75	22.47	24.44	23.67	23.78			5	2.2	2.1	2.1	2	2.2	2	2.1	1	1.8	1	1.8	2.6	1.7	1.9			6	7
6	21.16	21.98	19.74	20.24	21.98	21.09		23.85	24.99	22.99	22.71	24.7	23.91	24.04			6	2.5	2.4	2.4	2.3	2.5	2.3	1	1	2	3	2	1.7	1.9	2.1
7	19.65	20.5	18.33	18.8	20.5			22.59	23.72	21.78	21.51	23.44		22.77			7	2.8	2.7	3	2.6	2.8			2	2.2	1.9	2.2	1.9	2.1
8	19.4	20.25	18.1	18.56				22.84	23.97	22.02	21.75	23.69		23.02			8	3	2.7	3.6	3				2	2.3	1.9	2.3	1.9	2.6
9	20.91	21.24	19.51	20				23.62	24.23	22.55	21.82	23.94		23.52			9	3	2.7	3	2.6				2.1	2	2.1	2.6	2	1.9
10	21.92	22.23	20.45	20.97				24.1	23.97	23.23	22.94	23.67		24.29			10	2.7	2.6	3	2.4				2.1	2	2.1	2	2	1.9
11	22.17	22.48	20.68	21.21				23.85	24.48	22.99	22.71	24.19		24.04			11	2.4	2.6	3	3				2	2.1	1.9	2.1	1.9	2
12	22.42	22.48	20.92	21.45				24.1	24.74	23.23	22.94	24.44		24.29			12	2.5	2.4	2.4	2.3				2	1.8	1.9	1.8	1.9	1.7
f																																g	Colon length (cm)
Body weight（g）	REG3A/DFMO							REG3A									DAI	REG3A/DFMO							REG3A								REG3A/DFMO	REG3A
Days																	Days																6	8
0	25.5	24.65	23.78	24.39	24.65	23.65	25.25	25.3	25.3	24.39	24.09	25	24.2	25.5			0	0	0	0	0	0	0	0	0	0	0	0	0	0	0		6.5	7.5
1	24.95	24.75	23.27	23.86	24.75	23.75	25.35	25.2	25.55	24.3	24	25.25	24.45	25.4			1	0	0	0	0	0	0	0	0	0	0	0	0	0	0		5.9	7.4
2	25.02	24.53	23.34	23.93	24.53	23.53	25.12	25.07	25.04	24.18	23.88	24.75	23.96	25.27			2	0.666667	0.333333	0.666667	0.666667	0.666667	0.666667	1	1	0.333333	0.333333	0.333333	0	0.666667	1		7.1	7.5
3	24.8	24.21	23.12	23.71	24.21	23.23	24.79	24.87	25.17	23.98	23.62	24.87	24.08	25.07			3	1.33333	1.33333	1.66667	1.66667	2	1.33333	2.33333	1.33333	1	1	0.666667	1	1	1		6.2	8.2
4	23.44	23.47	21.86	22.41	23.47	22.52	24.04	24.85	25.5	23.96	23.66	25.2	24.4	25.05			4	2	2	2.66667	2	2.66667	2.66667	3	1.66667	1.66667	1	1.33333	2	2	2		6.8	7.1
5	21.67	22.97	20.21	20.73	22.97	22.04	23.53	24.6	25.25	23.72	23.42	24.95	24.16	24.79			5	3	3	3.33333	3.33333	2	3.33333	4	2.66667	2	2.66667	2	2	1	2.66667
6	20.41	21	19.04	19.52	21	20.15	21.51	23.85	24.99	22.99	22.71	24.7	23.91	24.04			6	3	3.33333	3	3.66667	3.66667	3	3	2.66667	2.66667	2.66667	2	2.66667	3	2.66667
7	18.4	19.76	17.16	17.59	19.76	18.96	20.24	22.59	23.72	21.71	21.59	23.44	22.69	22.77			7	3.33333	3.33333	3.33333	4	3	3.6	3	3.33333	2	2.66667	3	3.33333	2	2.66667
8	18.9	20.25	17.63	18.08	20.25	19.43		22.71	23.46	21.78	21.51	23.18	22.45	22.88			8	2.66667	3.66667	3.33333	4	3.66667	3.66667		2	2	2.66667	3.33333	3	2	2.66667
9	20.92	21.49	19.51	20	21.49			23.78	23.72	22.02	21.75	23.44	22.69	23.02			9	2.66667	3.66667	3.66667	3.6	3			3	2.66667	2	2.66667	3.33333	2	2.66667
10	21.92	22.23	20.45	20.97	22.23			24.3	23.97	21.82	21.35	23.69	22.94	23.42			10	2	3	3.66667	3	3			2.66667	2.6	2.66667	2	2	2	2
11	22.18	22.48	20.68	21.21	22.48			24.9	24.99	22.75	22.47	24.7	23.91	23.78			11	2.66667	3	3	3	3			2.66667	2	2	2	2	2	2
12	22.18	22.72	20.68	21.21	22.72			25.1	25.25	23.23	22.94	24.95	24.16	24.29			12	2.66667	2	3	3	2			2	2	2	2.33333	2	2.6	2
j
Body weight（g）	L.ReuteriOCT							L.Reuteri									DAI	L.ReuteriOCT							L.Reuteri								k	Colon length (cm)
Days																	Days																	L.ReuteriOCT	L.Reuteri
0	24.74	24.03	23.07	23.66	24.73	23.06	24.62	24.64	24.71	23.76	24.19	25.17	24.38	25.6			0	0	0	0	0	0	0	0	0	0	0	0	0	0	0			5.5	7.3
1	24.95	24.65	23.27	23.85	24.15	23.65	25.25	25.11	25.53	24.2	23.9	25.23	24.42	25.31			1	0	0	0	0	0	0	0	0	0	0	0	0	0	0			5.6	7.3
2	25.02	24.8	23.34	23.93	24.37	23.79	25.4	24.92	25.3	24.03	23.73	25	24.2	25.12			2	0.8	0.4	0.7	0.3	0.8	0.3	0.4	0.1	0.3	0.1	0	0.1	-0.2	0.1			5.3	7.4
3	24.8	23.96	23.12	23.71	23.93	22.99	24.54	24.85	25.45	23.96	23.66	25.15	24.35	25.05			3	1.3	1.1	1.1	0.9	1.2	0.9	1	0.7	0.4	0.6	0.4	0.6	0.3	0.7			5.8	7.3
4	23.44	22.48	21.86	22.41	22.68	21.57	23.02	23.85	25.25	22.99	22.71	24.95	24.16	24.04			4	2.2	1.9	2	1.6	2.1	1.6	1.8	0.9	0.7	0.8	0.7	0.8	0.5	1			5.7	6.5
5	21.67	22.23	20.21	20.73	22.03	21.33	22.77	23.34	24.48	22.51	22.23	24.19	23.42	23.53			5	2.8	2.3	2.6	2	2.7	2.1	2.2	1.4	0.9	1.3	0.9	1.2	0.7	1.2			6	7.1
6	20.41	20.75	19.04	19.52	20.19	19.91	21.25	21.84	24.48	21.05	20.79	24.19	23.42	22.01			6	4	3.6	3.7	3.1	3.8	3.2	3.4	1.9	1.4	1.7	1.4	1.6	1.1	1.8
7	18.4	19.76	17.16	17.59	19.73	18.96	20.24	20.83	23.72	20.09	19.84	23.44	22.69	21			7	4	3.6	4	3.4	4	3.6	3.8	2.8	1.9	2.6	1.9	2.5	1.6	2.3
8	18.9	19.76	17.63	18.08	19.71			20.58	23.46	19.84	19.6	23.18	22.45				8	4	3.8	3.7	3.3	3.8	3.4	3.6	2.6	2.8	2.4	2.8	2.3	2.4
9	18.83	18.45	17.56					21.59	23.21	20.81	20.55	22.93					9	3.5	4	3.3	3.7	3.4			2.3	2.8	2.2	2.8	2.1
10	19.73	19.57	18.41					21.34	24.48	20.57	20.32	24.19					10	3.1	3.8	3.3					2	2.3	1.9	2.4	1.8
11	19.96	20.1	18.61					21.59	24.48	20.81	20.55	24.19					11	3.5	3.3	3.3					2.3	1.9	2.2	1.9	2.1
12	20.14	21.09	19.3					22.84	24.74	22.02	21.75	24.44					12	3.5	3	3.3					2	2	2	1.6	1.5
m
Body weight（g）																																	n	Colon length (cm)
Days	L.NK2/DFMO							L.NK2									DAI	L.NK2/DFMO							L.NK2								L.NK2/DFMO	L.NK2
0	29.69	28.84	27.68	28.39	30.28	27.67	29.54	29.57	29.65	28.51	29.03	30.2	29.26	30.72			Days																6.4	7.3
1	29.94	29.58	27.92	28.62	31.06	28.38	30.3	30.13	30.64	29.04	28.68	30.28	29.3	30.37			0	0	0	0	0	0	0	0	0	0	0	0	0	0	0		6.3	7
2	30.02	29.76	28.01	28.72	31.25	28.55	30.48	29.9	30.36	28.84	28.48	30	29.04	30.14			1	0	0	0	0	0	0	0	0	0	0	0	0	0	0		5.7	6.8
3	29.76	28.75	27.74	28.45	30.19	27.59	29.45	29.82	30.54	28.75	28.39	30.18	29.22	30.06			2	0.3	0.4	0.3	0.3	0	0.3	0.4	0	0	0	0	0	0	0		6.8	7.8
4	28.13	26.98	26.23	26.89	28.33	25.88	27.62	28.62	30.3	27.59	27.25	29.94	28.99	28.85			3	1.3	0.9	1.1	0.7	1.2	0.8	0.8	0.4	0.5	0.4	0	0.3	0.5	0.3		5.9	7.9
5	26	26.68	24.25	24.88	28.01	25.6	27.32	28.01	29.38	27.01	26.68	29.23	28.1	28.24			4	2.4	2	2.2	1.7	2.3	1.8	1.9	0.7	1	0.6	1	1	1	1.2		6.7	8
6	24.49	24.9	22.85	23.42	26.15	23.89	25.5	26.21	29.38	25.26	24.95	28.03	28.1	26.41			5	3	2.8	2.8	2.4	3	2.5	2.7	1.4	1.5	1.3	1.5	1.2	0.9	1.5
7	22.08	23.71	20.59	21.11	24.9	22.75	24.29	25	28.46	24.11	23.81	28.13	27.23	25.2			6	3	3.8	3	3.3	4	3.6	3.6	2	1.5	2	1.4	1.6	1.8	2
8	22.68	23.71	21.16	21.7	24.9			24.7	28.15	23.81	23.52	27.82	26.94				7	3.6	4	3	3.7	4	3.6	4	2.3	2.5	2.2	1.9	2.1	2	2.3
9	23.1	24.6	22.41	22.28				25.81	27.85	24.97	24.66	27.52					8	4	3	3.6	3	4			2.8	2.3	2.6	2.4	2.5	2
10	25.3	25.09	23.19	23.11				25.61	28.45	24.68	24.38	29.03					9	4	3	3.6	3				2.5	2.8	2	2.6	2.5
11	26.62	25.38	24.07					25.98	29.38	24.97	24.66	29.19					10	3.1	3.6	4					2	2.6	2.5	2.6	3
12	26.13	26.09	25.11					27.41	29.69	26.42	26.1	29.34					11	3	3.6	3					3	2.3	2.8	2.4	2.7
																	12	3	3.5	2.6					2.3	2.8	2.2	2.8	2.1

## Sheet: Fig S1
	WT	REG3A
R. E (human REG3a)	1.1	32
	1.13	22
	1	23
	0.9	18
	0.87	45
	NC/ad	Reg3a/ad
R. E(Mouse Reg3a)	1	8
	1	11
	1	12
	1.1	12
	1	16

## Sheet: Fig S2
	Goblet cells per VCU		WT(Day0)	REG3A(Day0)	WT(Day7)	REG3A(Day7)	WT(Day13)	REG3A(Day13)
			28	37	4	15	20	23
			26	32	8	20	25	29
			23	38	13	10	23	27
			33	36	12	8	24	28
			30	31	13	19	28	29
			24	35	11	5	19	30
	R.E.(MUC2)	WT	REG3A	R. E. (Clca3)	WT	REG3A	R. E. (REtnlb)	WT	REG3A		R. E. (Tff2)	WT	REG3A
		1.04972	2		1.1	6.32		1.21	4.3319			0.89	4.3319
		0.952638	1.97246		1.2	9.17		0.79	6			1.11	5.89
		0.93	1.93187		0.9	5.5		1.08	5.56			1.03	6.11
		1.07	3.4822		0.8	6.97		0.92	4.71			0.97	4.86
		1	2.92817
	ki67 positive cells %		WT(Day0)	REG3A(Day0)	WT(Day7)	REG3A(Day7)	WT(Day13)	REG3A(Day13)
			28.81	44.25	15.93	9.64	26.43	30.49
			30.72	44.95	10.3	14.35	18.98	31.38
			39.43	49.41	10	17.1	25.43	27.62
			22.22	50.14	9.69	10.6	27.74	33.14
			28.81	33.39	12.97	9.26	26.39	27.81
			26	27.89	10.23	12.23
	R.E (Ckd1a)	WT	REG3A	R.E(Ckd2d)	WT	REG3A
		1.08674	0.97942		0.920188	0.747425
		0.920188	0.262429		1.08674	0.5
		0.965936	0.3		0.913832	0.757858
		1.03527	0.702222		1.09429	0.6

## Sheet: Fig S4
CD103+CD11b+ cells(%)	WT	REG3A	CD11b+Ly6G+cells(%)	WT	REG3A	CD11b+Ly6C+cells(%)	WT	REG3A		F4/80+CD11b+cells (%)	WT	REG3A
	11.9	18.5		4.1	4.51		10.1	15.5			7.8	13.5
	9.86	14.7		3.9	4.62		9.23	14.78			7.63	11.1
	12.1	15.8		4.1	4.7		12.34	15.92			8.82	12.7
	10.6	18.1		4.3	3.17		11.71	13.72			5.62	10.2
	8.67	13.4		3.1	4.5		8.67	12.69			4.51	14.3
	7.89	15.6		3.41	3.6		9.12	15.02			6.89	12.3

## Sheet: Fig S5
							b
a	Mucin thickness (µM)		WT/WT	REG3A /REG3A	REG3A/WT	WT/REG3A		R.E (MUC2)
			32	87	47.91	102.17		WT/WT		REG3A /REGA
			38	92.07	41.05	92.07		1	1	8	12
			23	101.23	52.21	101.23
			25	79.2	25	79.2
			35	66.17	35	66.17		REG3A/WT		WT/REGA
			29	80	29	110.48		1	1	11	14.842
c	ileum RORγt +IL22+ cells (%)		WT/WT	REG3A/REG3A	WT/REG3A	REG3A/WT
			12.1	18.4	17.7	14.3
			12	19	18	13
			13	20	19	15
	colon RORγt +IL22+ cells (%)		WT/WT	REG3A/REG3A	WT/REG3A	REG3A/WT
			2.69	5.64	4.38	2.93
			2.7	6	4	2.3
			2.2	5.9	4.1	2.6

[truncated: 5 more sheets: Fig S6, Fig S7, Fig S8, Fig S9, FigS10]
