# Supplementary material for: Lactobacillus maintains healthy gut mucosa by producing L-Ornithine
Source: Commun Biol. 2019 May 8;2:171. doi: 10.1038/s42003-019-0424-4 (PMC6506532; doi:10.1038/s42003-019-0424-4)
Supplement: Supplementary file 4 — Supplementary Data 2 [file 42003_2019_424_MOESM4_ESM.xlsx]

## Sheet: HPLC
peak area				final concentration μg/g
	Kynurenine	IAA-D5			Kynurenine
transition (m/z)	209>94	181>134		transition (m/z)	209>94
RT (min)	1.68	2.63		RT (min)	1.68
WT_1	715012	116918		WT_1	1.40183
WT_2	1477275	189542		WT_2	1.78238
WT_3	868362	148441		WT_3	1.37569
WT_4	1281357	186181		WT_4	1.5416
WT_5	889863	164878		WT_5	1.23895
WT_6	540567	159350		WT_6	0.94212
WT/Orn_1	2128812	171250		WT/Orn_1	2.62813
WT/Orn_2	1978451	167785		WT/Orn_2	2.16719
WT/Orn_3	997326	124357		WT/Orn_3	2.58667
WT/Orn_4	977850	175566		WT/Orn_4	1.88768
WT/Orn_5	1579142	164605		WT/Orn_5	1.74137
WT/Orn_6	1372159	135267		WT/Orn_6	2.89562
REG3A_1	2204625	174880		REG3A_1	3.02477
REG3A_2	1290638	156511		REG3A_2	1.88495
REG3A_3	908063	97429		REG3A_3	2.16302
REG3A_4	1038543	135885		REG3A_4	1.94235
REG3A_5	1075229	171121		REG3A_5	1.80741
REG3A_6	1957110	178646		REG3A_6	2.49914
REG3A/DFMO_1	267636	129647		REG3A/DFMO_1	0.732285
REG3A/DFMO_2	418834	120094		REG3A/DFMO_2	0.805993
REG3A/DFMO_3	605406	147105		REG3A/DFMO_3	1.12872
REG3A/DFMO_4	1302492	169625		REG3A/DFMO_4	1.66961
REG3A/DFMO_5	385411	111925		REG3A/DFMO_5	0.829166
REG3A/DFMO_6	1287751	154816		REG3A/DFMO_6	1.4673
	peak area				final concentration μg/g
	IAld	IAA			IAld	IAA
transition (m/z)	145.97>117.99	175.97>129.96		transition (m/z)	145.97>117.99	175.97>129.96
RT (min)	4.06	2.68		RT (min)	4.06	2.68
GF-1	227432	12771		GF-1	0.015167	0.0023324
GF-2	157310	11986		GF-2	0.010588	0.0021176
GF-3	187156	18952		GF-3	0.011662	0.0030334
GF-4	237673	25754		GF-4	0.019837	0.0039674
GF-5	215545	14817		GF-5	0.01344	0.002688
GF/NK2-1	253153	27399		GF/NK1-1	0.020847	0.0041694
GF/NK2-2	175651	16028		GF/NK1-2	0.01021	0.002042
GF/NK2-3	174501	23981		GF/NK1-3	0.017819	0.0035638
GF/NK2-4	192910	17872		GF/NK1-4	0.011273	0.0022546
GF/NK2-5	279417	27197		GF/NK1-5	0.024923	0.0049846
GF/NK1-1	161847	24196		GF/NK2-1	0.018449	0.0036898
GF/NK1-2	250333	12931		GF/NK2-2	0.027925	0.002585
GF/NK1-3	171306	25386		GF/NK2-3	0.01997	0.003994
GF/NK1-4	164793	19642		GF/NK2-4	0.016149	0.0032298
GF/NK1-5	208414	24817		GF/NK2-5	0.018047	0.0036094
SPF1	437123	56571		SPF1	0.02102	0.007092
SPF2	536925	33031		SPF2	0.02962	0.005924
SPF3	327552	34694		SPF3	0.03168	0.006336
SPF4	622964	27730		SPF4	0.03546	0.004204
SPF5	510776	28868		SPF5	0.02707	0.005414
	name	Ret. Time	m/z	vip	p	ratio [GF]/[L.NK2]
	Xanthosine monophosphate (XMP)	10.94	364.955	1.5	0.036	0
	Salicyl CoA	14.12	910.1	1.65	0.029	0
	Protoheme (Heme)	1.13	135.173	1.24	0.005	0.23
	PC(24:0/24:0)	14.99	980.997	1.24	0	0
	Ornithine	1.57	155.084	1.05	0.001	0.06
	MG(0:0/22:0/0:0)	13.92	437.351	1.49	0.007	0
	Malate	11.47	626.364	1.65	0.05	0
	Leukotriene C4	10.91	364.159	1.14	0	0
	Guanosine monophosphate (GMP)	1.74	214.018	1.11	0	0
	4-Aspartylphosphate	1.74	213.972	1.01	0.004	0
